# Supplementary material for: Factors influencing immunogenicity and safety of SARS-CoV-2 vaccine in liver transplantation recipients: a systematic review and meta-analysis
Source: Front Immunol. 2023 Sep 5;14:1145081. doi: 10.3389/fimmu.2023.1145081 (PMC10508849; doi:10.3389/fimmu.2023.1145081)
Supplement: Supplementary file 4 [file DataSheet_1.xlsx]

## Sheet: Baseline
Table 1 Characteristics of the studies describing the effectiveness and safety of SARS-CoV-2 vaccines in LTR patients
编号	Study	year	type	age	male	Time after LT, years	post1	total1	post2	total2	post3	total3	Type of vaccine	Type of antibody	Assay of antibody testing	Time interval 1	Time interval 2	Time interval 3	Immunosuppressive agents	excluded reason	univariate or multivariate analysis for negative serology	AE
	Balsby	2022	Prospective Cohort										BNT162b2 (Pfizer–BioNTech)	anti-spike S1 IgG response						Two patients were previously diagnosed with COVID-19 before the first dose
1	Chang	2022		60 IQR: (46–67)	0.56	6 IQR: (3–16)			30 day:136	161			BNT162b2 (47%) mRNA- 1273 (53%)	anti-S1			3 month		mycophenolate: 37/50
									3 months: 133	149
									6 months: 49	58
	Chauhan	2022																		poor antibody response to SARS-CoV-2 spike protein after 2 doses of mRNA vaccines or a single dose of JnJ vaccine.
2	Cholankeril	2021	prospective observational study	IQR: 63 (51-68)	0.7	3.3 (1.7-8.3)			33	69			BNT162b2（100%）	anti-spike S1 IgG			30 to 75 days		Tacrolimus		Multivariate model
																			MMF
3	John	2022		IQR: 68.9 (7.9)	0.976	IQR: 5.6 (5.0)				1133			BNT162b2 mRNA vaccine				14 days					Breakthrough: 24 of 1133 vaccinated and 43 of 791 control subjects, symptomatic COVID-19 in 14 vaccinated and 26 control subjects, and COVID-19–related death in 2 vaccinated and 11 control subjects.
													Moderna 1273 mRNA vaccine
4	Herrera	2021	prospective	IQR: 61.5 (18–88)	0.69	IQR: 4.6 (0.3–26.8)	22	58	41	58			mRNA-1273	IgG/IgM antibodies	total (IgG and IgM) antibodies against SARS-CoV-2		4 weeks				logistic regression
														S-ELISpot	ELISpot
5	Cuadrado	2022	retrospective cohort	63 (IQR, 56–68)	0.767	7.0 years (IQR, 4–12)			113	129			mRNA-1273	anti-spike IgG			43 days (IQR, 37–49)）		CNIs		logistic regression
																			Everolimus
																			MMF
6	D’Offizi	2021	NA	59 (IQR 56-61)		6 years (IQR 3-10, range 1-26)		IgG	47	61			BNT162b2	anti-spike IgG			2 weeks		CNIs, MMF or steroids		Multivariate regression analysis
								N-Ab	29	61			mRNA-1273	neutralizing antibody
								IFN-γ and IL-2						T-cell immune response
7	Davidov	2022	prospective	65 (IQR 52-70)	0.574	7 years (IQR 4-18)					60	61	BNT162b2	anti-spike IgG	ELISA			22 days [IQR 21-28]				adverse effects:37%, 29%:localadverse reactions (mostly localized post-injection pain) and 22% reported systemic adverse reaction (mostly fatigue)
														neutralizing antibody	neutralization assay
														T-cell immune response	ELISpot assays
8	Davidov	2022	prospective	59 ± 15 (Mean+SD)	0.566	7 years (IQR,4-16)			55	76			BNT162b2	anti-spike IgG			38 ± 24 days		Tacrolimus		logistic regression analysis
														neutralizing antibodies					Everolimus
																			Prednisone
																			MMF			Local AE: 19.7%; Systemic AE:19.7%
																			Double immunosuppression
																			Triple immunosuppression
9	Erol	2021	prospective	36.5 years (range, 18-62 years)		8 years (range, 1-21 years)	4	10	10	10			inactivated SARS-CoV-2 vaccine (64.6%) or BNT162b2 vaccine(35.4%)	anti-spike IgG		4 weeks	4 to 6 weeks
10	Fernández-Ruiz	2021		NA	NA	NA			7	13			mRNA-1273 (100%)	Anti-spike Ab	ELISA		2 weeks		Tacrolimus			overall: 27.3%: pain at the injection site (n=6), headache (n=3), fatigue (n=2), fever (n=1), tachycardia (n=1), and nausea (n=1).
																			MMF/MPS
																			mTOR inhibitor
																			Prednisone
	Furian	2022	prospective	64.0 ± 7.7	0.74	141.4 ± 204.9 months			45	50				anti-spike (S), S1, S2, RBD, and nucleocapsid IgG			3 weeks			Not reported
11	Giannella	2022	prospective	NA	NA	NA			144	182			BNT162b2	anti-spike RBD Ab	ECLIA		3 ± 1 Month after first dose
													mRNA-1273
12	Guarino	2022	prospective	64.85 years (IQR, 57.2–70.09)	0.7541	14.08 years (IQR, 5.71–20.07)			336	444			BNT162b2	anti-Spike IgG	CLIA		1 and 3 months				multivariable analysis	Breakthrough
13	Harberts	2022	prospective	59.0 (51.0–68.3)	0.604	NA					97	106	BNT162b2	anti-S RBD	ELISA			29.5days [IQR], 23.3‒49.0	CNI + MMF		univariate and multivariate regression analysis
													mRNA-1273
14	Herrera	2021	prospective	61.5 (18–88)	0.69	4.6 (0.3–26.8)	22	58	41	58			mRNA-1273	IgM/IgG antibodies			4 weeks		Monotherapy		logistic regression: vaccine unresponsiveness	Side effect
														ELISpot					Bitherapy
																			Triple therapy
																			Quadruple therapy
15	Huang	2022	NA	NA	NA	NA			44	86
16	Lim	2022	prospective	NA	0.64	25.4 months (IQR, 8.8–87.0)	16	88	62	85			ChAdOx1 (18%)	S1-specifc IgG	ELISA	3 weeks	2 weeks				Multivariable analysis
													mRNA-1273 (25%)
													BNT162b2 (56%)
17	Meunier	2022	retrospective	60 (SD: 13)	0.654	7.60±7.78					165	316	BNT162b2	Anti-spike antibody	Elecsys Anti-SARS-CoV-2 S (Roche) and SARS-CoV-2 IgG II Quant test (Abbott Laboratories)			4 weeks	Calcineurin inhibitor		univariate and multivariate analysis	serious adverse events: 0
													mRNA-1273						Mycophenolate mofetil use
													AZD1222						Corticosteroid use
18	Nazaruk	2021	retrospective										BNT162b2	anti-S1 Ab		4–6 weeks	4–8 weeks		mTOR inhibitor use	A history of COVID-19 disease more than 2 months prior did not disqualify patients from vaccination
19	Odriozola	2022	NA	60.6 (IQR, 56-28).	0.767	7.0 years (IQR, 4-12)			113	129	125	129	mRNA-1273	anti-SARSCoV-2 S1 antibodies			43 days (IQR, 37-49 days)	30 days (IQR, 30-33.7 days)
20	Marion	2021	NA	NA	NA	NA			31	65			BNT162b2 (99%)	Anti-SARSCov-2 spike antibodies	ELISA		4 weeks				multivariate analysis
													mRNA-1273 (1%)
21	Prieto	2022	cross-sectional study	56 (IQR, 45-65)	0.623	4 years ([IQR], 2-8 years)			35	85				anti-RBD IgG	ELISA		45 days (IQR, 40-55 days)					Breakthrough: 2/85
									8	11			BNT162b (13%)
									27	74			CoronaVac (87%)
22	Rabinowich	2021	NA	60.1 ±12.8	0.7	76.6 ± 74.1			38	80			BNT162b2	Anti-spike Ab	CLIA		14.8±3.2 days				Multivariable regression	side effects:1. systemic symptoms;2. Injection site reactions
23	Rahav	2021	prospective	68.0 (IQR: 51.0-71.0)	0.5277	7.0 [IQR 4.0-16.0]			25	36			BNT162b2	anti-RBD IgG	ELISA		15.0 days (IQR: 13.0-26.5)				Multivariable logistic regression	Side effect: local and systemic reactions
24	Rashidi-Alavijeh	2021	cross-sectional study	57 (IQR: 49–64)	0.605	8 years (IQR 4–12)			34	43			BNT162b2	Anti-spike Ab	CLIA		15 days (IQR, 12–24)
	Saharia	2022	prospective study										8 weeks	neutralising antibodies						overall anti-RBD rate
25	Sakai	2022	na	65	0.768				44	56			BNT162b2	anti-RBD IgG			at least 14 days
26	Raszeja‑Wyszomirska	2022	prospective study	54 [IQR: 19–74]	0.6406	NA			133	192			BNT162b2 (91%)	anti-spike IgG	CLIA		125 (IQR: 31–268) days				univariable analysis
																	< 90 days				multivariable logistic regression model
														anti-spike IgG			90-150 days
														anti-S RBD			> 150 days
27	Ruether	2022	prospective study	55.0 ±13.19	0.572	median 7 years (IQR: 2-17)			102	138			mRNA-1273 (8%)	anti-S RBD IgG	ECLIA		29 days (25–39)		CNI (92.8%); CNI monotherapy (23.9%); prednisone (31.2%); CNI + prednisone (13.8%); CNI + mTOR inhibitor (12.3%); CNI + MMF (34.8%); CNI + azathioprine (6.5%); biologicals (5.8%); ≥three agents (13%)		logistic regression analysis	side effects
													BNT162B2 (79.7%)	anti-S trimer
													AZD1222 (12.3%)
28	Strauss	2022	na	63 (51–69)	0.46	6 years (2–13)					138	148	BNT162b2 (49%)	anti-RBD antibody	ELISA			30 days (26–33)
													mRNA-1273 (51%)
29	Strauss	2021	na	Median: 64.0 (IQR 48.0-69.0)	0.429	Median: 6.9 years (IQR 2.9-15.0)	58		130	161			BNT162b2 (53%)	anti-RBD antibody	ECLIA	21 days ([IQR], 19-25)	30 days (IQR, 28-31 days)		antimetabolite			Breakthrough: 0%
													mRNA-1273 (47%)	anti-spike IgG
	Tang	2022	retrospective study																	inacitivated vaccine
30	Thuluvath	2021	prospective study	65.7±8.7	0.661	NA			24	62			mRNA-1273 (53%)	Anti-spike RBD Ab	ECLIA		38.9 ± 19.6 days		Azathioprine (3%); prednisone (13%);			Local pain at the injection site (49%);
													BNT162B2 (39%)						tacrolimus (66%)			fatigue (23%), fever (8%), chills (6%), headache (7%) and myalgia (6%)
													JNJ-78436735 (8%)									No serious adverse events
31	Tian	2022	prospective study	55	0.855	49.8 months(28.3-81.6)			7	17			inactivated vaccine (91.9%)				10-20 days		Tacrolimus alone			Local: pain at the injection site (13/62),swelling (2/62 ) and pruritus (1/62)
													recombined vaccine (8.1%)						Cyclosporin alone			Systemic reactions: fever (4/62) ,fatigue (4/62)
																			Sirolimus alone
																			Tacrolimus + MMF
																			Tacrolimus + sirolimus
																			Sirolimus + MMF
																			MMF + cyclosporin
32	Timmermann	2021	retrospective study	Mean: 66.1 (Range 28-89)	0.636	Mean: 14.4 months (Range 0-37)			92	118			BNT162b2 (96.7%) mRNA-1273 (2.5%) JNJ-78436735 (0.8%)	Anti-spike IgG	ELISA	-	Mean: 44.6 days (Range 21–132)	-	MMF monotherapy (13.6%);
																			tacrolimus monotherapy (35.6%);
													BNT16b2 (100%)	anti-RBD antibody					tacrolimus + MMF (20.3%);
																			tacrolimus + everolimus (12.7%);
																			everolimus monotherapy (0.8%);
																			ciclosporin + MMF (2.5%);
																			ciclosporin monotherapy (1.7%);
																			tacrolimus + Azathioprin (0.8%)
33	Toniutto	2022	prospective study	67.3 (61.2-73.0)	0.72	91 months			83	107	98	107	BNT162b2	anti-RBD	ECLIA		4 months (125±5 days)	2 months (54±9 days)	Tacrolimus (66.4%) Cyclosporine (2.4%) MMF (43.0%) Everolimus (9.4%) Prednisone (11.2%)		multivariate analysis	Systemic symptoms: 0	Breakthrough: 8.4%
																						pain at injection site: 11.2%
34	Toniutto	2022	prospective study	57.9 (51.8-62.8)	0.702	94 (49–189) months			97	123			BNT162b2	anti-spike RBD	ECLIA		6 months (165±4 days)		Tacrolimus (64.9%)		multivariate analysis
																			Cyclosporine (23.3%)
																			MMF (44.3%)
																			Everolimus (9.2%)
																			Prednisone (9.9%)
35	Tu	2022	prospective study	47 (40–53)	0.8571	2.4 (2.0–5.5)			6	35			inactivated vaccine	NA	NA		35 days		Tacrolimus （80%）			severe adverse events: 0
																			Cyclosporin （2.8%）			2 cases of dizziness combined with poor appetite
																			Sirolimus （17.1%）			1 case of fatigue, 1 case of chest distress
																						local side effects: 0

## Sheet: Sheet1
Study	year	type	age	male	Time after LT, years	Etiology of LT	predominant comorbidities and presence of leukopenia or not, BMI	post2	total2	post3	total3	Type of vaccine	Type of antibody	Assay of antibody testing	Time interval 1	Time interval 2	Time interval 3	Immunosuppressive agents	excluded reason	univariate or multivariate analysis for negative serology	AE post vaccination
SEBASTIAN [23]	2022	Retrospective cohort	55 (46–63)	0.56	5.1 (1.8–9.7)		CVD 145 (36.2%)	8	45	3	454	BNT162b2						Mycophenolate, Azathioprine, no antimetabolic tacrolimus, erolimus		Multivariate, logistic regression
							RESP 42 (10.5%)
							DM 89 (22.2%)
Pierluigi [50]	2022	retrospective	57.9 (51.8-62.8)	92 (70.2)	94 (49-189)month	HCV 28	DM 46	123	131			BNT162b2	anti-SARS-CoV-2 s-RBD IgG antibodies	ELISA				Tacrolimus cyclosporine		univariate	modest pain in the vaccination injection site 61
						HBV 21	HTN 58											MMF EVEROLIMUS Prednisone			fever, asthenia or myalgia 7
						NASH 0	Dyslipi 29
						AH 58	BMI 26
						AI 13	Leu 5.649
						Others 11	Neu 3.357
							Asc 4
Micaela	2022		58 (47–66)	357 (55.3%)	4.8 (1.3–9.5)
Chombchanat [28]	2022	prospective	14.5 ± 1.8	8 (66)	102 (58–160) months	Biliary atresia 7 (58.4)	BMI, kg/m2 (mean ± SD) 18.5 ± 2.8	0.95	12	NA		BNT162b2	anti-SARS-CoV-2 antibody NAbs against SARS-CoV-2	Elecsys® anti-SARS-CoV-2 S, Svnt and ELISA assay,		26.2 ± 1.4 days		Corticosteroid 3 (25) Cyclosporin 6 (50) Tacrolimus 6 (50)			PAIS 60%
						Autoimmune liver disease 1 (8.3)												No of immunosuppressant 2–3; 6(50 )			F&Chi 21%
						Alagille syndrome 1 (8.3)															Headache 18%
						Others 3 (25)															Myalgia 25%
																					Diarrhea 5%
Ericka [38]	2022	Prospective	58 [49–67]	40 (30.5%)			Coronary artery disease 7 (5.3%)	100	119			BNT162b2 (Pfizer-BioNTech)/mRNA	IgG anti-SARS-CoV-2	ELISA				MMF 96			No AE
																		Calcineurin inhibitors 98
																		No of immunos 2-3, 97
Anna[39]	2002	retrospective	56 (42–65)	46 (46.9)	7 (3–13.3)	Alcoholic liver disease 14 (14.3) Autoimmune 25 (25.5)	24 (21.5–26.9)	11	12	56	59	BNT162b2 (Pfizer-BioNTech)/mRNA	anti-NC-SARS-CoV-2 Ig	Elecsys SARS-CoV-2 S assay		130 days (IQR 88.8–183.3; days		Tacrolimus 17 (17.3)			16 cases of breakthrough infection after one year of vaccination
						Viral 15 (15.3	Diabetes 32 (32.7)											Cyclosporine 3 (3.1)
						Hepatocellular carcinoma 8 (8.2)	Arterial Hypertension 52 Leucocytes 5.6 (4.1–7.3)
Chauhan	2022																		poor antibody response to SARS-CoV-2 spike protein after 2 doses of mRNA vaccines or a single dose of JnJ vaccine.
Chang [9]	2022		60 IQR: (46–67)	0.56	6 IQR:			30 day:136	161			BNT162b2 (47%) mRNA-	anti-S1			3 month		mycophenolate: 37/50
					(3–16)							1273 (53%)
Balsby [52]	2022	Prospective Cohort				NA	NA					BNT162b2 (Pfizer–BioNTech)	anti-spike S1 IgG response						Two patients were previously diagnosed with COVID-19 before the first dose
Cholankeril [10]	2021	prospective observational study	IQR: 63 (51-68)	0.7	3.3 (1.7-8.3)	ALD 24 (35)	Obesity* 37 (54)	33	69			BNT162b2（100%）	anti-spike S1 IgG			30 to 75 days		Tacrolimus		Multivariate model
						NASH 13 (19)	DM 33 (4
						HCC 21 (30)	Chronic kidney disease stage III/IV‡ 36 (52)
							Leucopenia§ 9 (13
John [22]	2022		IQR: 68.9 (7.9)	0.976	IQR: 5.6 (5.0)	NA	NA		1133			BNT162b2 mRNA vaccine				14 days					Breakthrough: 24 of 1133 vaccinated and 43 of 791 control subjects, symptomatic COVID-19 in 14 vaccinated and 26 control subjects, and COVID-19–related death in 2 vaccinated and 11 control subjects.
Cuadrado [11]	2022	retrospective cohort	63 (IQR, 56–68)	0.767	7.0 years (IQR, 4–12)	Alcohol 56 (43.4)	Hypertension 78 (60.5)	113	129			mRNA-1273	anti-spike IgG			43 days (IQR, 37–49)）		CNIs		logistic regression
						HCV 24 (18.6)	Diabetes 47 (36.4)
						Other 37 (28.7)	Chronic kidney disease 46 (35.9)
						Hepatocellular carcinoma 52 (40.3	Chronic lung disease 12 (9.3)
D’Offizi [12]	2021	NA	59 (IQR 56-61)		6 years (IQR 3-10,			47	61			BNT162b2	anti-spike IgG			2 weeks		CNIs, MMF or steroids		Multivariate regression analysis
					range 1-26)
Davidov [13]	2022	prospective	65 (IQR 52-70)	0.574	7 years (IQR 4-18)		DM 24			60	61	BNT162b2	anti-spike IgG	ELISA			22 days [IQR 21-28]				adverse effects:37%, 29%:localadverse reactions (mostly localized post-injection pain) and 22% reported systemic adverse reaction (mostly fatigue)
							HTN 28
							CKD 39
							mBMI=25						neutralizing antibody	neutralization assay
							Leu 5.6						T-cell immune response	ELISpot assays
Davidov [14]	2022	prospective	59 ± 15 (Mean+SD)	0.566	7 years (IQR,4-16)	NASH 13	Diabetes mellitus 31	55	76			BNT162b2	anti-spike IgG			38 ± 24 days		Tacrolimus		logistic regression analysis
						Viral hepatitis 27	Hypertension 36
						Others 23	Chronic kidney disease 25
							BMI 25
							Leu K/μL 6.0
													neutralizing antibodies					Everolimus
																		Prednisone
																		MMF			Local AE: 19.7%; Systemic AE:19.7%
																		Double immunosuppression
																		Triple immunosuppression
Fernández-Ruiz [16]	2021		NA	NA	NA		Htn 32	7	13			mRNA-1273 (100%)	Anti-spike Ab	ELISA		2 weeks		Tacrolimus			overall: 27.3%: pain at the injection site (n=6), headache (n=3), fatigue (n=2), fever (n=1), tachycardia (n=1), and nausea (n=1).
							DM 11
							COPD 4
							Obesity 6
																		MMF/MPS
																		mTOR inhibitor
																		Prednisone
Furian [51]	2022	prospective	64.0 ± 7.7	0.74	141.4 ± 204.9 months			45	50				anti-spike			3 weeks			Not reported
													(S), S1, S2, RBD, and nucleocapsid IgG
Giannella [17]	2022	prospective	NA	NA	NA			144	182			BNT162b2	anti-spike RBD Ab	ECLIA		3 ± 1 Month after first dose
												mRNA-1273
Harberts[19]	2022	prospective	59.0 (51.0–68.3)	0.604	NA					97	106	BNT162b2	anti-S RBD	ELISA			29.5days [IQR], 23.3‒49.0	CNI + MMF		univariate and multivariate regression analysis
												mRNA-1273
												mRNA-1273
Guarino[18]	2022	prospective	64.85 years (IQR, 57.2–70.09)	0.7541	14.08 years (IQR, 5.71–20.07)	HCC 192		336	444			BNT162b2	anti-Spike IgG	CLIA		1 and 3 months				multivariable analysis	Breakthrough
						ACLD 300
						Viral infection 376
						ALD 38
						Autoimmune liver diseases 22
						Other 50
																	29.5days [IQR], 23.3‒49.0	CNI + MMF		univariate and multivariate regression analysis
												mRNA-1273
Herrera[20]	2021	prospective	61.5 (18–88)	0.69	4.6 (0.3–26.8)		BMI 26.3	41	58			mRNA-1273	IgM/IgG antibodies			4 weeks		Monotherapy		logistic regression: vaccine unresponsiveness	Side effect
							HTN 33
							DM 14
							Leucopenia 12
													ELISpot					Bitherapy
																		Triple therapy
																		Quadruple therapy
Huang [21]	2022	NA	NA	NA	NA	NA	NA	44	86
Meunier [26]	2022	retrospective	60 (SD: 13)	0.654	7.60±7.78	Alcohol 119 (36.4%)	DM 115			165	316	BNT162b2	Anti-spike antibody	Elecsys Anti-SARS-CoV-2 S (Roche) and SARS-CoV-2			4 weeks	Calcineurin inhibitor		univariate and multivariate analysis	serious adverse events: 0
						NASH 21 (6.4%)	BMI 26.3							IgG II Quant test (Abbott Laboratories)
						HCC 11 (3.4%)
						Auto-immune (PBC/AIH/PSC) 46 (14.1%)
						Others 130 (39.8%
												mRNA-1273						Mycophenolate mofetil use
												AZD1222						Corticosteroid use
Nazaruk	2021	retrospective					BMI 25					BNT162b2	anti-S1 Ab		4–6 weeks	4–8 weeks		mTOR inhibitor use	A history of COVID-19 disease more than 2 months
																			prior did not disqualify patients from vaccination
Odriozola [27]	2022	NA	60.6 (IQR, 56-28).	0.767	7.0 years (IQR, 4-12)			113	129	125	129	mRNA-1273	anti-SARSCoV-2 S1 antibodies			43 days (IQR, 37-49 days)	30 days (IQR, 30-33.7 days)
Marion [24]	2021	NA	NA	NA	NA		Leu 5.6	31	65			BNT162b2 (99%)	Anti-SARSCov-2	ELISA		4 weeks				multivariate analysis
													spike antibodies
												mRNA-1273 (1%)
Rabinowich [29]	2021	NA	60.1 ±12.8	0.7	76.6 ± 74.1	Viral 39	Leu count 6.23	38	80			BNT162b2	Anti-spike Ab	CLIA		14.8±3.2 days				Multivariable regression	side effects:1. systemic symptoms;2. Injection site reactions
						ALD 16	BMI 26.3
						AIH 6	Htn 45
						Hcc 3	DM 26
						Others 8
Rahav [30]	2021	prospective	68.0 (IQR: 51.0-71.0)	0.5277	7.0 [IQR 4.0-16.0]			25	36			BNT162b2	anti-RBD IgG	ELISA		15.0 days (IQR: 13.0-26.5)				Multivariable logistic regression	Side effect: local and systemic reactions
Rashidi-Alavijeh [31]	2021	cross-sectional study	57 (IQR: 49–64)	0.605	8 years (IQR 4–12)	HCC 10		34	43			BNT162b2	Anti-spike Ab	CLIA		15 days (IQR, 12–24)
						ALD 7
						Viral hep 3
						Others 7
Saharia [34	2022	prospective study					unspecified					8 weeks	neutralising antibodies						overall anti-RBD rate
Sakai [35]	2022	na	65	0.768				44	56			BNT162b2	anti-RBD IgG			at least 14 days
Raszeja‑Wyszomirska [32]	2022	prospective study	54 [IQR: 19–74]	0.6406	NA		BMI 27	133	192			BNT162b2 (91%)	anti-spike IgG	CLIA		125 (IQR: 31–268) days				univariable analysis
							DM 37
Ruether [33]	2022	prospective study	55.0 ±13.19	0.572	median 7 years (IQR: 2-17)			102	138			mRNA-1273 (8%)	anti-S RBD IgG	ECLIA		29 days (25–39)		CNI (92.8%); CNI monotherapy (23.9%);		logistic regression analysis	side effects
																		prednisone (31.2%); CNI + prednisone (13.8%);
																		CNI + mTOR inhibitor (12.3%); CNI + MMF
																		(34.8%); CNI + azathioprine (6.5%); biologicals
																		(5.8%); ≥three agents (13%)
												BNT162B2 (79.7%)	anti-S trimer
												AZD1222 (12.3%)
Strauss [36]	2021	na	Median: 64.0	0.429	Median: 6.9 years	NA	NA	130	161			BNT162b2 (53%)	anti-RBD antibody	ECLIA	21 days ([IQR], 19-25)	30 days (IQR, 28-31		antimetabolite			Breakthrough: 0%
			(IQR 48.0-69.0)		(IQR 2.9-15.0)											days)
												mRNA-1273 (47%)	anti-spike IgG
Tang [44]	2022	retrospective study				Liver cancer 17													inacitivated vaccine
						Wilson’s disease 1
						Liver failure 12
						Hepatic alveolar echinococcosis 2
						Hepatitis cirrhosis 19
						Drug-induced liver injury 3
Toniutto [41]	2022	prospective study	67.3 (61.2-73.0)	0.72	91 months	HCC 41	DM 35 Htn 48 BMI 26	83	107	98	107	BNT162b2	anti-RBD	ECLIA		4 months (125±5 days)	2 months (54±9 days)	Tacrolimus (66.4%)		multivariate analysis	Systemic symptoms: 0	Breakthrough: 8.4%
																		Cyclosporine (2.4%)
																		MMF (43.0%)
																		Everolimus (9.4%)
																		Prednisone (11.2%)
																					pain at injection site: 11.2%
Toniutto [42]	2022	prospective study	57.9 (51.8-62.8)	0.702	94 (49–189) months			97	123			BNT162b2	anti-spike RBD	ECLIA		6 months (165±4 days)		Tacrolimus (64.9%)		multivariate analysis
																		Cyclosporine (23.3%)
																		MMF (44.3%)
																		Everolimus (9.2%)
																		Prednisone (9.9%)
Tu [43]	2022	prospective study	47 (40–53)	0.8571	2.4 (2.0–5.5)		BMI 23.8	6	35			inactivated vaccine	NA	NA		35 days		Tacrolimus （80%）			severe adverse events: 0
																		Cyclosporin （2.8%）			2 cases of dizziness combined with poor appetite
																		Sirolimus （17.1%）			1 case of fatigue, 1 case of chest distress
																					local side effects: 0

## Sheet: Sheet2
Study	year	type	age	male	Time after LT, years	Etiology of LT	predominant comorbidities and presence of leukopenia or not, BMI	Comorbidities classification	BMI		factor predictor of poor serology (multivariate analysis)
SEBASTIAN	2022	Retrospective cohort	55 (46–63)	0.56	5.1 (1.8–9.7)		CVD 145 (36.2%)	Cardiovascular	low to normal
							RESP 42 (10.5%)				NA
							DM 89 (22.2%)
Pierluigi	2022	retrospective	57.9 (51.8-62.8)	92 (70.2)	94 (49-189)month	HCV 28	DM 46	Cardiovascular	high BMI	no leukopenia	age 60.5 (56.9-65.7)
						HBV 21	HTN 58				leukopenia 44
						NASH 0	Dyslipi 29				MMF 44
						AH 58	BMI 26				>2 IS drugs 44
						AI 13	Leu 5.649				univariate analysis
						Others 11	Neu 3.357
							Asc 4
Micaela	2022		58 (47–66)	357 (55.3%)	4.8 (1.3–9.5)			NS	NS
Chombchanat	2022	prospective	14.5 ± 1.8	8 (66)	102 (58–160) months	Biliary atresia 7 (58.4)	BMI, kg/m2 (mean ± SD) 18.5 ± 2.8	NS	low to normal	no leukopenia	NA
						Autoimmune liver disease 1 (8.3)
						Alagille syndrome 1 (8.3)
						Others 3 (25)
Ericka	2022	Prospective	58 [49–67]	40 (30.5%)	‘A		Coronary artery disease 7 (5.3%)	Cardiovascular	NS	NS	MMF OR= 14.0 [3.6–54.9]
											multivariate analysis
Anna	2002	retrospective	56 (42–65)	46 (46.9)	7 (3–13.3)	Alcoholic liver disease 14 (14.3) Autoimmune 25 (25.5)	24 (21.5–26.9)	Cardiovascular	low to normal	no leukopenia	Female sex
						Viral 15 (15.3	Diabetes 32 (32.7)				univariate analysis
						Hepatocellular carcinoma 8 (8.2)	Arterial Hypertension 52 Leucocytes 5.6 (4.1–7.3)
Chauhan	2022							NS	NS	NS
Chang	2022		60 IQR: (46–67)	0.56	6 IQR:			NS	NS	NS	NA
					(3–16)
Balsby	2022	Prospective Cohort				NA	NA		NS		NA
Cholankeril	2021	prospective observational study	IQR: 63 (51-68)	0.7	3.3 (1.7-8.3)	ALD 24 (35)	Obesity* 37 (54)	Renal	high BMI	positive leukopenia	>2IS OR=3.10 (1.30-12.50)
						NASH 13 (19)	DM 33 (4				Age OR=1.04 [0.98-1.10]
						HCC 21 (30)	Chronic kidney disease stage III/IV‡ 36 (52)				time from transplant OR=1.02 [0.94-1.11]
							Leucopenia§ 9 (13
John	2022		IQR: 68.9 (7.9)	0.976	IQR: 5.6 (5.0)	NA	NA	NS	NS	NS	NA
Cuadrado	2022	retrospective cohort	63 (IQR, 56–68)	0.767	7.0 years (IQR, 4–12)	Alcohol 56 (43.4)	Hypertension 78 (60.5)	Cardiovascular	low to normal	no leukopenia	>2 IS OR=0.07 (0.02–0.25)
						HCV 24 (18.6)	Diabetes 47 (36.4)				MMF OR=1.0 (1.0–1.0)
						Other 37 (28.7)	Chronic kidney disease 46 (35.9)				Leukopenia OR=1.0 (1.0–1.0)
						Hepatocellular carcinoma 52 (40.3	Chronic lung disease 12 (9.3)
D’Offizi	2021	NA	59 (IQR 56-61)		6 years (IQR 3-10,			NS	NS	NS	MMF OR=1.60 (1.16-2.20) Time from transpl OR=2.19 (1.15-4.16) >2IS OR=1.6 [1.16-2.2]
					range 1-26)
Davidov	2022	prospective	65 (IQR 52-70)	0.574	7 years (IQR 4-18)		DM 24	Renal	low to normal	no leukopenia	renal disease OR=7.1 [1.3-37.4]
							HTN 28				>2 IS drugs OR=10[2.5-50]
							CKD 39				low Egfr OR=7.10 [1.3-37.4]
							mBMI=25
							Leu 5.6
Davidov	2022	prospective	59 ± 15 (Mean+SD)	0.566	7 years (IQR,4-16)	NASH 13	Diabetes mellitus 31	Cardiovascular	low to normal	no leukopenia
						Viral hepatitis 27	Hypertension 36
						Others 23	Chronic kidney disease 25
							BMI 25
							Leu K/μL 6.0
Fernández-Ruiz	2021		NA	NA	NA		Htn 32	Cardiovascular	high BMI	NS	univariate analysis
							DM 11
							COPD 4
							Obesity 22
Furian	2022	prospective	64.0 ± 7.7	0.74	141.4 ± 204.9 months		NS	NS	NS	NS	NA
Giannella	2022	prospective	NA	NA	NA		NS	NS	NS	NS	Age OR=0.67 [0.6-0.76] Time to transplant 4.92 (2.56 9.45 >2 IS drugs 0.29 (0.20 0.43)
Harberts	2022	prospective	59.0 (51.0–68.3)	0.604	NA			NS	NS		lower eGFR OR=4.72 [1.56-14.38]
Guarino	2022	prospective	64.85 years (IQR, 57.2–70.09)	0.7541	14.08 years (IQR, 5.71–20.07)	HCC 192		Cardiovascular	NS	NS	Age OR=9.09 (1.16-0.76)
						ACLD 300					longer time to transplant OR=4.55 (1.24–16.60)
						Viral infection 376					MMF OR=0.51 (0.28–0.93)
						ALD 38					>2IS OR=0.58 [0.31-1.03]
						Autoimmune liver diseases 22
						Other 50
									NS	NS
Herrera	2021	prospective	61.5 (18–88)	0.69	4.6 (0.3–26.8)		BMI 26.3	Cardiovascular	high BMI	positive leukopenia	leukopenia OR=5.5 (1.7–17.7)
							HTN 33				MMF OR=10.10 [2.3-44.3]
							DM 14
							Leucopenia 12
Huang	2022	NA	NA	NA	NA	NA	NA	NS	NS	NS	NA
Meunier	2022	retrospective	60 (SD: 13)	0.654	7.60±7.78	Alcohol 119 (36.4%)	DM 115	Endocrine	high BMI	NS	Male sex OR=2.247 [1.194 4.227]
						NASH 21 (6.4%)	BMI 26.3				MMF OR=2.18 [1.23 3.87]
						HCC 11 (3.4%)					multivariate analysis
						Auto-immune (PBC/AIH/PSC) 46 (14.1%)
						Others 130 (39.8%
Nazaruk	2021	retrospective					BMI 25	NS	high BMI	NS	NA
Odriozola	2022	NA	60.6 (IQR, 56-28).	0.767	7.0 years (IQR, 4-12)			NS	NS	NS
Marion	2021	NA	NA	NA	NA		Leu 5.6	NS	NS	NS	male gender OR=1.964 [1.145-3.371]
											Tiime from trans OR=1.004 [1.001-1.007]
											eGFR1. OR=024 [1.011-1.037 >2 IS drugs OR= 2.463 [1.139-5.328] multivariate analysis
Rabinowich	2021	NA	60.1 ±12.8	0.7	76.6 ± 74.1	Viral 39	Leu count 6.23	Cardiovascular	high BMI	NS	>2 IS (OR 1.73; 95% CI 1.21–2.52)
						ALD 16	BMI 26.3				lower eGFR (OR 0.8; 95% CI 0.47–0.95)
						AIH 6	Htn 45				Age (OR 1.3; 95% CI 1.17–1.95;
						Hcc 3	DM 26				MMF OR=1.8 [1.15-3.47]
						Others 8
Rahav	2021	prospective	68.0 (IQR: 51.0-71.0)	0.5277	7.0 [IQR 4.0-16.0]			NS	NS	NS	Age OR= 0.41 [0.30 0.57]
Rashidi-Alavijeh	2021	cross-sectional study	57 (IQR: 49–64)	0.605	8 years (IQR 4–12)	HCC 10		NS	NS	NS	NA
						ALD 7
						Viral hep 3
						Others 7
Saharia	2022	prospective study					unspecified	NS	NS	NS	NA
Sakai	2022	na	65	0.768					NS		NA
Raszeja‑Wyszomirska	2022	prospective study	54 [IQR: 19–74]	0.6406	NA		BMI 27	Endocrine	high BMI	NS	age OR=2.09 (1.04–4.20)
							DM 37				renal comorb OR=2.44 (1.27–4.67) MMF OR=2.99 (1.45–6.19) low eGFR OR=2.09 [1.04-4.19]
Ruether	2022	prospective study	55.0 ±13.19	0.572	median 7 years (IQR: 2-17)			NS	NS	NS	Age OR=4.57 [1.48-14.05] >2IS OR=1.78 [0.74-4.3]
Strauss	2021	na	Median: 64.0	0.429	Median: 6.9 years	NA	NA	NS	NS	NS	NA
			(IQR 48.0-69.0)		(IQR 2.9-15.0)
Tang	2022	retrospective study				Liver cancer 17		NS	NS	NS	NA
						Wilson’s disease 1
						Liver failure 12
						Hepatic alveolar echinococcosis 2
						Hepatitis cirrhosis 19
						Drug-induced liver injury 3
Toniutto	2022	prospective study	67.3 (61.2-73.0)	0.72	91 months		DM 35 Htn 48 BMI 26	Cardiovascular	high BMI	NS	MMF OR=0.211 [0.082-0.542 eGFR OR=1.078[ 1.020-1.139]
Toniutto	2022	prospective study	57.9 (51.8-62.8)	0.702	94 (49–189) months			NS	NS	NS
Tu	2022	prospective study	47 (40–53)	0.8571	2.4 (2.0–5.5)		BMI 23.8	NS	NS	NS
